# Supplementary material for: A Comprehensive Clinical Outcome Analysis of Endoscopic Vessel Harvesting for Coronary Artery Bypass Surgery
Source: J Clin Med. 2024 Jun 11;13(12):3405. doi: 10.3390/jcm13123405 (PMC11204017; doi:10.3390/jcm13123405)
Supplement: Supplementary file 1 [file jcm-13-03405-s001.zip]

Archive with 1 entries (1 files):
- jcm-3034288-supplementary.pdf
